# Supplementary material for: RNA helicase DDX5 acts as a critical regulator for survival of neonatal mouse gonocytes
Source: Cell Prolif. 2021 Mar 5;54(5):e13000. doi: 10.1111/cpr.13000 (PMC8088469; doi:10.1111/cpr.13000)
Supplement: Supplementary file 5 — Table S1‐S4 [file CPR-54-e13000-s004.xlsx]

## Sheet: Table S1
Supplemental Table S1. Primers Used for qRT-PCR Analysis.
Species	Gene	Forward primer (5'-3')	Reverse primer (5'-3')
Mouse	Ddx5	AGGTCACAACTGTCCAAAACCT	TCAAGCGACAAGCTCGACAA
Mouse	Mvh	ATTCTTGGAAGTCAGAAGCAGAAG	CTGGTTGACCAATTCTCGAGT
Mouse	Gfra1	ATGTTCCTAGCCACTCTGTAC	CTACGATGTTTCTGCCAATGATAC
Mouse	Ret	ATGGCGAAAGCGACGTCCG	CTAGAATCTAGTAAATGCATGTGAAATTCTACC
Mouse	Etv5	CAAGTCCCTTTTATGGTCCCAG	ACTCTTCAGAATCGTGAGCCA
Mouse	Gdnf	TCCAACTGGGGGTCTACGG	GCCACGACATCCCATAACTTCAT
Mouse	Fyn	ACCTCCATCCCGAACTACAAC	CGCCACAAACAGTGTCACTC
Mouse	Pou3f1	TCGAGGTGGGTGTCAAAGG	GGCGCATAAACGTCGTCCA
Mouse	Id4	CAGTGCGATATGAACGACTGC	GACTTTCTTGTTGGGCGGGAT
Mouse	Actin	GGCTGTATTCCCCTCCATCG	CCAGTTGGTAACAATGCCATGT
Mouse	Gapdh	AACTTTGGCATTGTGGAAGGGCTCA	TTGGCAGCACCAGTGGATGCAGGGA

## Sheet: Table S2
Supplemental Table S2. Antibodies, Related to Experimental Procedures.
	WB	IF	Company	Catalog Number
DDX5	1:5000	-	Abcam	ab21696
DDX5	-	1:200	Abcam	ab126730
DDX5	-	1:100	Abcam	ab10261
MVH	1:2000	1:400	Abcam	ab13840
MIWI	1:1000	-	Abcam	ab12337
APAK3	1:1000	-	Self-made	-
SYCP3	1:1000	-	Abcam	ab97672
PLZF	-	1:100	Santa cruz	sc-22839
TRA98	-	1:400	Abcam	ab82527
SOX9		1:100	Millipore	AB5535
GFRα1	-	1:100	R&D Systems	AF560
Ki67	-	1:100	Abcam	ab15580
β-ACTIN	1:5000	-	Abcam	ab8227
Normal Goat IgG	-	1:100	GeneTex	GTX232040-01
Normal Rabbit IgG	-	1:100	GeneTex	GTX213110-01
Normal Rat IgG	-	1:200	Santa cruz	sc-2026
Abbreviations: WB, Western blot; IF, Immunofluorescence

## Sheet: Table S3
Supplemental Table S3. Highly expressed genes in different clusters.
Cluster	Gene	logFC
1	Dlk1	1.739
1	Dcn	1.72737
1	Meg3	1.71316
1	Inhba	1.45306
1	Col3a1	1.43608
1	Igf1	1.39971
1	Plpp3	1.37917
1	Ptn	1.34625
1	Cxcl12	1.32324
1	Ogn	1.31015
1	Col1a1	1.3062
1	Ebf1	1.28545
1	Adamts5	1.26943
1	Akap12	1.26116
1	Mfap4	1.24556
1	S100a6	1.24155
1	Igfbp6	1.24023
1	Smoc2	1.21871
1	Htra3	1.21388
1	Plagl1	1.17273
1	Rian	1.15907
1	Nrk	1.11239
1	Itm2a	1.06737
1	Ahnak	1.06097
1	Maged2	1.03114
1	Vim	1.03065
1	Mfap2	1.0238
1	Arx	1.0208
1	Ndn	1.01831
1	Ifitm1	1.0094
1	Col1a2	1.00314
2	Cst12	1.81916
2	Aard	1.72179
2	Rhox8	1.71478
2	Cst9	1.70387
2	Inha	1.68522
2	Defb19	1.6673
2	Lgals7	1.60583
2	Clu	1.57227
2	Gstm2	1.5683
2	Amh	1.55733
2	Chchd10	1.55167
2	Hspb1	1.54267
2	Ptgds	1.49864
2	Gatm	1.49182
2	Tesc	1.45565
2	Kctd14	1.41415
2	Gstm6	1.4075
2	Tnni3	1.38514
2	Gstm1	1.35666
2	Ctsl	1.35094
2	Kazald1	1.32131
2	Hsd17b1	1.26516
2	Tmem184a	1.24732
2	Spint2	1.2472
2	Cited1	1.24379
2	Cstdc1	1.2116
2	Spp1	1.20011
2	Sin3b	1.19102
2	Arhgdig	1.17974
2	Cited2	1.16246
2	Bex2	1.14963
2	Hsd17b3	1.14243
2	Gstm7	1.12312
2	Pdlim4	1.10519
2	Cycs	1.0976
2	Pnmt	1.09307
2	Gja1	1.07974
2	Gsta4	1.07826
2	Cpe	1.07387
2	Etd	1.06223
2	Pdgfa	1.06037
2	Efhd2	1.05912
2	Tmem114	1.05246
2	Vdac3	1.05239
2	Hmgb3	1.03934
2	Socs2	1.03708
2	Wfdc10	1.02319
2	Rnd2	1.00687
3	Acta2	2.27841
3	Mgp	2.26196
3	Igfbp5	1.89308
3	Tagln	1.83334
3	Col4a4	1.53236
3	Tpm1	1.48834
3	Myl9	1.36952
3	Col4a1	1.32311
3	Cdh11	1.29473
3	Tmem100	1.29432
3	Col15a1	1.24616
3	Cnn2	1.24298
3	C1qtnf4	1.16823
3	Myh11	1.1427
3	Col4a2	1.13821
3	Bst2	1.10719
4	Ube2c	1.93619
4	Top2a	1.54062
4	Prc1	1.43104
4	Cdk1	1.38768
4	Cks2	1.33771
4	Cenpf	1.33426
4	Pbk	1.32557
4	H1f5	1.22586
4	Kctd141	1.19617
4	Tpx2	1.19408
4	H2ax	1.17824
4	Gstm61	1.17276
4	Hist1h2ap	1.16155
4	Tuba1c1	1.14126
4	Mki67	1.13934
4	H2az1	1.12661
4	Ptgds1	1.10228
4	Cenpa	1.09678
4	Cdca8	1.09623
4	Kif23	1.09142
4	Amh1	1.08894
4	Birc5	1.08172
4	Mis18bp1	1.07734
4	Nusap1	1.0766
4	Ctsl1	1.06967
4	Kif11	1.06865
4	Cycs1	1.05833
4	Ube2s	1.04874
4	Gatm1	1.0424
4	Defb191	1.03873
4	Tesc1	1.03384
4	Gstm21	1.02683
4	Chchd101	1.01962
4	Spp11	1.01168
4	Smc4	1.00944
4	Sdc41	1.00175
4	Stmn1	1.00023
5	Pclaf1	1.7861
5	Top2a1	1.65526
5	Mki671	1.60541
5	Hmgb21	1.58894
5	Birc51	1.37143
5	Prc11	1.32496
5	Nusap11	1.2905
5	H1f51	1.28234
5	Cenpf1	1.26959
5	Mxd3	1.24831
5	H2ax1	1.21839
5	Smc21	1.21465
5	Spc241	1.17768
5	Cdkn2c1	1.15889
5	Spc251	1.15886
5	Stmn11	1.14714
5	Tubb6	1.13929
5	Cdca31	1.12607
5	Smc41	1.10254
5	Arl6ip11	1.09864
5	Hist1h2ap1	1.07971
5	Kif111	1.07402
5	Ccna21	1.0692
5	Knl11	1.06642
5	Kif151	1.06011
5	Cdca81	1.04949
5	Tmpo1	1.03939
5	Aurkb1	1.01676
5	H2ac81	1.00658
5	Hjurp1	1.00489
6	Cyp11a1	4.885
6	Hsd3b1	4.46307
6	Cyp17a1	4.20602
6	Cst8	3.06513
6	Fabp31	2.99896
6	Ren1	2.93389
6	Acsbg1	2.90741
6	Adh1	2.80465
6	Fdx1	2.78587
6	Cebpb	2.74784
6	Insl3	2.71403
6	Akr1cl1	2.65807
6	Hao2	2.46933
6	Aldh1a12	2.44916
6	Star	2.42113
6	Kcnk3	2.41932
6	Prkar2b2	2.24694
6	Gramd1b	2.2381
6	Mgarp2	2.02518
6	Tsc22d1	1.95451
6	1110008P14Rik	1.88536
6	Fads2	1.87798
6	Sct1	1.87295
6	Dnajc151	1.85871
6	Fdps	1.83372
6	Hmgcs1	1.78332
6	Ephx1	1.75971
6	Iscu	1.73075
6	Alas1	1.71957
6	Sez6l2	1.71745
6	Tmem176b	1.71615
6	Slc25a3	1.68921
6	Abca1	1.67862
6	Aebp11	1.62963
6	Idh1	1.61512
6	Fdxr2	1.61344
6	Pank1	1.60014
6	Grb141	1.59871
6	Pcolce	1.5827
6	Msmo1	1.55205
6	Cdon	1.43041
6	Susd31	1.40799
6	Iqgap2	1.37992
6	Atox1	1.36997
6	Mgst12	1.35769
6	Slc7a8	1.35268
6	Hspd11	1.34646
6	Lhcgr	1.34534
6	Phyh	1.34156
6	Rmdn21	1.32541
6	Prdx31	1.32249
6	Nr5a11	1.30395
6	Cdkn1c2	1.30234
6	mt-Nd12	1.30178
6	43983	1.29606
6	Cd82	1.29524
6	Acadm	1.28632
6	Hmgcs21	1.27363
6	Acadl	1.26206
6	Hspe1	1.25902
6	Aldh1b1	1.24605
6	Echs1	1.24063
6	mt-Nd22	1.23481
6	Ggh	1.22244
6	mt-Co12	1.21216
6	Alkbh7	1.20579
6	Scpep1	1.20327
6	Atp5g3	1.19855
6	Fam129a	1.18814
6	mt-Nd4	1.16947
6	Pgd	1.16927
6	Ppp1r14a2	1.16827
6	Uqcrq1	1.16585
6	Map1lc3a1	1.14565
6	Txnip1	1.13136
6	Slc45a3	1.13106
6	Gm497082	1.12349
6	Mcrip22	1.11006
6	Myl12b	1.10438
6	Klhdc8a	1.09912
6	Bst22	1.09595
6	Hspa12a	1.08855
6	Scarb12	1.08616
6	Plin1	1.0798
6	Tmem176a	1.07773
6	Akt2	1.07527
6	Mpped2	1.06609
6	Ndufa1	1.06412
6	Asah1	1.06156
6	Ndufs3	1.06143
6	Serpinb1a2	1.06039
6	Slc25a132	1.05897
6	Fxyd11	1.04869
6	Cmpk2	1.04414
6	Adck5	1.04224
6	Tst2	1.04036
6	Clu2	1.04013
6	Hadh2	1.03901
6	Acly	1.03017
6	Gsta42	1.02942
6	Cmbl	1.02304
6	Mgst32	1.02176
6	8030451A03Rik	1.01811
6	Ctsf	1.00266
6	Pgp2	1.0003
6	Oxtr	1.00642
6	Gpha2	1.26666
6	6330411D24Rik	1.11314
7	Apoe1	4.51295
7	Lyz2	4.37162
7	Tyrobp	3.35633
7	Hmox1	3.25993
7	Fcer1g	3.15561
7	C1qa	3.01684
7	Cd52	3.0107
7	C1qb	2.98478
7	Cd74	2.81166
7	Ctss	2.66191
7	S100a8	2.64679
7	C1qc	2.61189
7	Pf4	2.47703
7	Ctsd1	2.43523
7	Coro1a	2.43518
7	Tmsb4x3	2.31712
7	H2-D1	2.29686
7	Arhgdib	2.27736
7	Laptm5	2.23777
7	Lgals3	2.23323
7	Lgmn	2.22605
7	Trem2	2.21665
7	Ftl1	2.17549
7	Ctsb	2.15844
7	Selenop2	2.04781
7	Alox5ap	1.9828
7	Ptpn18	1.96992
7	H2-Ab1	1.9131
7	Cyba1	1.87311
7	Stfa1	1.86721
7	Rac2	1.84679
7	Cst31	1.81727
7	Lcp1	1.81534
7	Fxyd5	1.804
7	Srgn	1.80266
7	B2m1	1.76527
7	Ctsc	1.76451
7	Creg1	1.76054
7	H2-K11	1.7458
7	Cd68	1.70607
7	Fth1	1.69536
7	Hexb	1.66151
7	Slc40a1	1.64879
7	Trf	1.64312
7	Mrc1	1.64165
7	Cotl12	1.63001
7	Sat1	1.62936
7	Sh3bgrl3	1.62282
7	S100a4	1.56848
7	Lst1	1.55409
7	Grn	1.54472
7	Stab1	1.47153
7	Ostf1	1.46513
7	Gmfg	1.45075
7	Mpeg1	1.4316
7	Dab21	1.39828
7	Unc93b1	1.38973
7	Psap	1.37981
7	Psmb8	1.32839
7	Rgs101	1.31482
7	Man2b11	1.31329
7	Ifitm31	1.30064
7	Gpx1	1.29725
7	Junb2	1.28467
7	Plac81	1.2756
7	Ctsa	1.27362
7	Crip12	1.27034
7	Apoc11	1.2599
7	Cd361	1.24973
7	Fos1	1.24087
7	Cebpb1	1.22352
7	Sirpa	1.21293
7	Ctsh3	1.20448
7	Arpc1b2	1.20162
7	Itm2b	1.18964
7	Tgfb1	1.18724
7	Ighm	1.1865
7	Zfp36	1.17541
7	Arpc3	1.17198
7	Irf81	1.1658
7	Pla2g7	1.15427
7	Fermt3	1.15226
7	Ctsz	1.14328
7	Msrb1	1.1396
7	Ifi30	1.12774
7	Npc21	1.12022
7	Ifi27l2a	1.11918
7	Hexa	1.11902
7	Ctla2a	1.11461
7	Abhd12	1.09789
7	Limd2	1.08571
7	Arl4c	1.07484
7	Ifngr1	1.07181
7	Ehd4	1.0673
7	Slc48a11	1.06477
7	Clec4n	1.05428
7	Thbs1	1.04166
7	Gpsm3	1.03862
7	Lipa1	1.03717
7	Taldo11	1.02847
7	Actr3	1.02343
7	Ncf2	1.02247
7	Fabp52	1.01175
7	Lyn	1.01124
7	Ptpn6	1.01045
7	Capg	1.00136
7	Cd37	1.00817
7	Tspo2	1.04982
7	Csf1r	1.81314
7	Hpgd1	1.04068
7	Msn1	1.04375
7	Mt11	1.02532
7	Arpc5	1.00099
7	Aif1	1.69394
7	Cd300a	1.0229
7	Spi1	1.5096
7	Cx3cr1	1.84746
7	Fyb	1.23691
7	Ms4a6c	1.72303
7	Ptprc	1.26068
7	Pld4	1.27765
7	Ms4a7	1.67375
7	Fcrls	1.80561
7	Rgs1	1.03505
7	Cd53	1.44531
7	Cd300c2	1.52694
7	Ly86	1.34876
7	Ms4a6d	1.46468
7	Fcgr3	1.62781
7	Cybb	1.40014
7	Slc11a1	1.02469
7	Adgre1	1.2025
7	Ly6c2	1.36687
7	Ms4a6b	1.18684
7	Ccr2	1.25998
8	Dazl	3.09491
8	Rpl39l	2.42289
8	Tex15	2.29103
8	Tuba3a	2.19616
8	Tuba3b	2.16423
8	Fkbp6	2.13478
8	Mt12	2.11929
8	Mt2	2.11876
8	Ddx4	2.00558
8	Mael	2.00232
8	Slc25a31	1.9345
8	Afp	1.93403
8	Stk31	1.89993
8	Tex19.1	1.86739
8	Sbno11	1.80729
8	Uchl12	1.8041
8	Tex12	1.78273
8	Hsp90aa11	1.64735
8	Smc1b	1.6405
8	Egr4	1.61827
8	Scml2	1.59459
8	Gtpbp4	1.56738
8	Dnajc2	1.56517
8	Epcam	1.5248
8	D10Wsu102e	1.50533
8	Cdkn2a	1.48484
8	Gm45716	1.46571
8	Coprs	1.428
8	Map7d2	1.42703
8	Nxf2	1.40705
8	Hells2	1.40284
8	Pcgf5	1.40206
8	Slc9a3r11	1.40092
8	Mdn1	1.3978
8	Spata5	1.38228
8	Nme1	1.3621
8	Fyttd1	1.3516
8	Psmd2	1.34032
8	Uqcc2	1.32716
8	Rcc22	1.32189
8	Zcwpw11	1.31203
8	Pou3f1	1.30874
8	Tex302	1.30251
8	Anapc151	1.29913
8	Usp34	1.29166
8	Eif51	1.29041
8	Zrsr2	1.28569
8	Mphosph8	1.2856
8	mt-Nd31	1.28186
8	Piwil2	1.2813
8	1110008P14Rik1	1.26949
8	Trip12	1.26236
8	Hat12	1.26106
8	Larp1b	1.25682
8	D030056L22Rik1	1.25098
8	Polr2f	1.24771
8	Cln3	1.23615
8	Ddx10	1.2359
8	Tcfl5	1.22868
8	Camta1	1.22611
8	Syce3	1.20162
8	Igf2bp1	1.20145
8	Hspe11	1.19511
8	Capg1	1.18779
8	Higd1a1	1.18661
8	Etv4	1.18546
8	Pak1ip11	1.18446
8	Dhx40	1.17816
8	Ints6	1.17596
8	Lyar1	1.17525
8	Crabp1	1.17474
8	mt-Co13	1.16726
8	Cecr2	1.16394
8	Snf8	1.1598
8	mt-Nd13	1.1563
8	Fam91a1	1.15054
8	Mcam	1.14272
8	Sycp3	1.14245
8	Phf132	1.14216
8	Heatr1	1.14209
8	Pop51	1.14198
8	Rad17	1.13559
8	Rnf17	1.13335
8	Ppp4r2	1.13121
8	Dph3	1.12992
8	Rnf138	1.11944
8	Gna131	1.11016
8	Gng53	1.10441
8	Lsm81	1.104
8	Ppa11	1.10123
8	Mycbp	1.1007
8	4930447C04Rik	1.10018
8	Id4	1.09817
8	Sdc42	1.09754
8	Eef1e12	1.09668
8	Timm8b2	1.09622
8	Parp13	1.0955
8	Gsr3	1.09162
8	Bola2	1.08933
8	Syce21	1.08366
8	Dynll21	1.07746
8	Supt4a	1.07565
8	Cct8	1.07538
8	Plcg21	1.07113
8	Aggf1	1.06914
8	Mdm2	1.06626
8	Nmt23	1.06604
8	Dnttip2	1.0579
8	Gngt21	1.05439
8	Mtch21	1.04842
8	Snrpf	1.04134
8	Rps4l1	1.04041
8	Lsm22	1.03886
8	Dctpp13	1.03709
8	Ccnd11	1.03513
8	Wapl1	1.03472
8	Eif1b	1.0346
8	Sub11	1.03203
8	Atp6v1f3	1.01389
8	AC160336.1	1.01006
8	Emg1	1.02726
8	Etf1	1.04995
8	Tomm34	1.01703
8	Txnl4a2	1.03203
8	Hmox11	1.04253
8	Esf1	1.03736
8	Cd91	1.03534
8	Yeats42	1.03047
8	9130401M01Rik	1.02559
8	Taf7l	1.57612
8	Cox7b2	1.08838
8	Usp26	1.25509
8	Crlf1	1.01883
8	Dppa4	1.17295
8	Gtsf1	1.56227
8	Tex101	1.53129
8	Rbmxl2	1.09929
8	Sycp1	1.23126
8	Asz1	1.16642
8	Trim71	1.34981
8	Sall4	1.6145
8	Sohlh1	1.09736
8	Mageb4	1.14746
8	Ret	1.11271
8	Trap1a	1.35008
8	Mov10l1	1.43784
8	Hormad1	1.00096
8	GFP	1.01228
Abbreviations:logFC:average value of log2(fold change).

## Sheet: Table S4
Supplemental Table S4. The quality and quantity of RNA.
Samples	Nucleic acid concentration (ng/μL)	A260/A280
Whole Testis RNA (P0)	330.227	1.898
Whole Testis RNA (P5)	527.963	1.848
Whole Testis RNA (P10)	751.924	1.876
Whole Testis RNA (P15)	291.936	1.87
Whole Testis RNA (P20)	774.158	1.901
Whole Testis RNA (P25)	545.847	1.949
Whole Testis RNA (P30)	571.564	1.919
Whole Testis RNA (P90)	565.217	1.935
